# Supplementary material for: Recurrent Non-Variceal Upper Gastrointestinal Bleeding among Patients Receiving Dual Antiplatelet Therapy
Source: Diagnostics (Basel). 2023 Nov 14;13(22):3444. doi: 10.3390/diagnostics13223444 (PMC10670490; doi:10.3390/diagnostics13223444)
Supplement: Supplementary file 1 [file diagnostics-13-03444-s001.zip]

Archive with 1 entries (1 files):
- diagnostics-2608013-supplementary.pdf
